# Supplementary material for: Systemic immune reaction in axillary lymph nodes adds to tumor-infiltrating lymphocytes in triple-negative breast cancer prognostication
Source: NPJ Breast Cancer. 2021 Jul 5;7:86. doi: 10.1038/s41523-021-00292-y (PMC8257702; doi:10.1038/s41523-021-00292-y)
Supplement: Supplementary file 1 — Supplementary Data 1 [file 41523_2021_292_MOESM1_ESM.xlsx]

## Sheet: LymphNodeMorphologicalAssessmen
Supplementary Data Set: The file contains count data for the assessment of morphological features of cancer-free and involved lymph nodes of hormone-receptor negative breast cancers. In addition, it lists TILs scores and detailed clinico-pathological data.
patientID	HER2_status	pTstage	pNstage	LVI_status	Age	cancer_free_GC_total	cancer_free_GC_total_binned	Involved_GC_total	sTIL_10%_cutoff	sTILs_increments	TLS_present	Number_of_cancer_free_LNs_with_GCs	Mean_GC_number_in_cancer_free_LNs	Max_GC_number_in_single_cancer_free_LN	Number_of_involved_LNs_with_GCs	Mean_GC_number_in_involved_LNs	Max_GC_number_in_involved_free_LN	Total_LNs_assessed	Number_of_involved_LNs	Number_of_cancer_free_LNs	Number_of_involved_LNs_with_GCs	Number_of_cancer_free_LNs_with_GCs	Total_LNs_with_GCs	Proportion_all_GC_with_LN	Proportion_all_GC_with_LN_NEG	Proportion_all_GC_with_LN_POS	Total_number_of_GCs	GC_Total_VS_Total_LNs	GC_total_VS_Total_LNs_(cancer_free)	GC_total_VS_Total_LNs_(involved)	dmfs_time	dmfs_event	os_time	os_event	iDFS_time	iDFS_event
p051265	1	3	2	1	73	8	2	NA	1	5	0	2	4	5	NA	NA	NA	10	4	6	NA	2	2	0.2	0.333333	NA	8	0.8	1.33333	NA	11	1	11	1	11	1
p051746	0	2	2	1	69	5	2	0	2	30	1	3	2	2	0	0	0	19	6	13	0	3	3	0.157895	0.230769	0	5	0.263158	0.384615	0	78	0	78	0	78	0
p051978	0	3	3	1	43	0	1	1	1	5	0	0	0	0	1	1	1	18	10	8	1	0	1	0.0555556	0	0.1	1	0.0555556	0	0	110	1	120	0	110	1
p052144	0	2	3	1	33	86	2	53	2	40	0	16	5	24	6	9	31	36	18	18	6	16	22	0.611111	0.888889	0.333333	139	3.86111	4.77778	3.3125	15	1	15	1	15	1
p052512	0	2	1	0	62	8	2	15	1	5	0	2	4	5	2	8	8	18	3	15	2	2	4	0.222222	0.133333	0.666667	23	1.27778	0.533333	7.5	172	0	172	0	172	0
p052645	0	2	1	1	58	10	2	2	2	20	1	2	5	8	1	2	2	10	3	7	1	2	3	0.3	0.285714	0.333333	12	1.2	1.42857	1	96	0	96	0	96	0
p053367	0	2	3	1	71	1	1	4	1	5	1	1	1	1	2	2	2	24	17	7	2	1	3	0.125	0.142857	0.117647	5	0.208333	0.142857	4	171	0	171	0	171	0
p053682	0	1	1	0	33	96	2	43	2	40	0	9	11	29	1	43	43	13	2	11	1	9	10	0.769231	0.818182	0.5	139	10.6923	8.72727	4.77778	58	1	60	0	30	1
p060007	0	2	1	0	60	31	2	18	2	50	0	6	5	17	1	18	18	12	1	11	1	6	7	0.583333	0.545455	1	49	4.08333	2.81818	3	163	0	163	0	163	0
p060363	0	2	1	0	37	15	2	7	1	0	0	4	4	9	1	7	7	17	2	15	1	4	5	0.294118	0.266667	0.5	22	1.29412	1	1.75	66	0	66	0	66	0
p061159	1	3	1	0	42	28	2	26	1	5	0	4	7	10	1	26	26	16	1	15	1	4	5	0.3125	0.266667	1	54	3.375	1.86667	6.5	162	0	162	0	162	0
p061344	1	2	2	1	51	0	1	31	1	10	1	0	0	0	2	16	25	20	4	16	2	0	2	0.1	0	0.5	31	1.55	0	0	162	0	162	0	162	0
p061459	0	2	2	1	65	41	2	0	1	10	0	7	6	16	0	0	0	20	4	16	0	7	7	0.35	0.4375	0	41	2.05	2.5625	0	28	1	28	1	28	1
p062496	0	2	1	1	62	1	1	8	1	0	0	1	1	1	1	8	8	19	1	18	1	1	2	0.105263	0.0555556	1	9	0.473684	0.0555556	8	50	1	72	1	50	1
p063078	1	1	2	1	54	11	2	0	2	20	0	3	4	5	0	0	0	16	4	12	0	3	3	0.1875	0.25	0	11	0.6875	0.916667	0	116	0	116	0	116	0
p064805	1	2	1	1	53	2	1	11	2	20	0	2	1	1	1	11	11	13	2	11	1	2	3	0.230769	0.181818	0.5	13	1	0.181818	5.5	73	1	104	1	73	1
p065076	0	2	3	1	71	146	2	214	2	50	0	16	9	63	6	36	54	28	10	18	6	16	22	0.785714	0.888889	0.6	360	12.8571	8.11111	13.375	28	1	28	1	28	1
p065083	0	2	1	0	50	6	2	28	2	40	0	2	3	4	1	28	28	21	1	20	1	2	3	0.142857	0.1	1	34	1.61905	0.3	14	156	0	156	0	156	0
p065735	1	4	3	1	57	23	2	27	2	20	0	5	5	9	4	9	22	16	7	9	4	5	9	0.5625	0.555556	0.571429	50	3.125	2.55556	5.4	120	0	120	0	120	0
p065873	0	2	1	0	44	10	2	2	2	20	0	4	3	4	1	2	2	15	2	13	1	4	5	0.333333	0.307692	0.5	12	0.8	0.769231	0.5	132	0	132	0	132	0
p60153	1	3	1	1	33	15	2	2	1	5	0	3	5	12	1	2	2	17	1	16	1	3	4	0.235294	0.1875	1	17	1	0.9375	0.666667	36	1	59	1	36	1
p061692	0	2	2	1	51	45	2	0	2	50	0	10	5	10	0	0	0	23	4	19	0	10	10	0.434783	0.526316	0	45	1.95652	2.36842	0	162	0	162	0	162	0
p061862	0	2	1	0	42	8	2	9	1	5	0	2	4	5	1	9	9	14	1	13	1	2	3	0.214286	0.153846	1	17	1.21429	0.615385	4.5	157	0	157	0	157	0
p061916	0	1	1	1	35	15	2	21	2	30	1	2	8	10	2	11	19	25	2	23	2	2	4	0.16	0.0869565	1	36	1.44	0.652174	10.5	147	0	147	0	147	0
p062765	0	2	1	0	50	11	2	0	1	0	0	4	3	5	0	0	0	19	3	16	0	4	4	0.210526	0.25	0	11	0.578947	0.6875	0	161	0	161	0	161	0
p062767	0	2	1	0	71	12	2	NA	1	5	0	2	6	11	NA	NA	NA	17	1	16	NA	2	2	0.117647	0.125	NA	12	0.705882	0.75	NA	69	0	69	0	69	0
p062772	1	2	1	0	74	3	2	7	1	5	0	1	3	3	1	7	7	15	1	14	1	1	2	0.133333	0.0714286	1	10	0.666667	0.214286	7	162	0	162	0	162	0
p066299	0	1	3	1	47	47	2	144	2	30	1	5	9	21	12	12	53	34	18	16	12	5	17	0.5	0.3125	0.666667	191	5.61765	2.9375	28.8	94	0	94	0	94	0
p071841	0	2	2	1	52	23	2	2	2	20	0	7	3	6	1	2	2	20	4	16	1	7	8	0.4	0.4375	0.25	25	1.25	1.4375	0.285714	126	0	126	0	126	0
p073115	0	2	3	1	60	7	2	15	1	10	0	2	3	5	3	5	10	20	14	6	3	2	5	0.25	0.333333	0.214286	22	1.1	1.16667	7.5	146	0	146	0	146	0
p074186	1	2	3	1	47	139	2	28	2	70	1	13	11	25	2	14	22	20	4	16	2	13	15	0.75	0.8125	0.5	167	8.35	8.6875	2.15385	145	0	145	0	145	0
p074735	0	2	1	0	40	17	2	20	1	10	1	1	17	17	2	10	17	24	2	22	2	1	3	0.125	0.0454545	1	37	1.54167	0.772727	20	144	0	144	0	144	0
p074814	0	1	3	1	40	0	1	58	2	30	1	0	0	0	6	10	18	11	8	3	6	0	6	0.545455	0	0.75	58	5.27273	0	0	142	0	142	0	142	0
p075046	0	2	1	1	54	6	2	3	1	5	0	2	3	4	2	2	2	19	3	16	2	2	4	0.210526	0.125	0.666667	9	0.473684	0.375	1.5	142	0	142	0	142	0
p075925	0	2	3	1	72	1	1	0	1	5	0	1	1	1	0	0	0	16	13	3	0	1	1	0.0625	0.333333	0	1	0.0625	0.333333	0	15	1	25	1	15	1
p076196	0	1	1	1	49	5	2	0	1	0	0	2	3	4	0	0	0	14	1	13	0	2	2	0.142857	0.153846	0	5	0.357143	0.384615	0	140	0	140	0	140	0
p073627	1	2	1	1	59	2	1	0	1	0	0	1	2	2	0	0	0	11	1	10	0	1	1	0.0909091	0.1	0	2	0.181818	0.2	0	84	0	84	0	84	0
p074111	1	2	2	0	59	5	2	4	1	0	1	2	3	4	1	4	4	17	4	13	1	2	3	0.176471	0.153846	0.25	9	0.529412	0.384615	2	120	0	120	0	120	0
p074584	1	3	3	1	59	0	1	0	1	5	0	0	0	0	0	0	0	17	15	2	0	0	0	0	0	0	0	0	0	0	12	1	43	1	12	1
p76504	0	2	1	1	68	9	2	5	1	0	0	1	9	9	1	5	5	19	2	17	1	1	2	0.105263	0.0588235	0.5	14	0.736842	0.529412	5	144	0	144	0	144	0
p080626	0	2	1	0	58	4	2	9	2	60	0	1	4	4	1	9	9	10	1	9	1	1	2	0.2	0.111111	1	13	1.3	0.444444	9	142	0	142	0	142	0
p081057	0	2	1	0	52	38	2	NA	2	40	0	8	5	17	NA	NA	NA	17	1	16	NA	8	8	0.470588	0.5	NA	38	2.23529	2.375	NA	142	0	142	0	142	0
p081259	1	2	1	1	52	8	2	NA	1	0	0	2	4	6	NA	NA	NA	10	2	8	NA	2	2	0.2	0.25	NA	8	0.8	1	NA	58	1	82	1	58	1
p081380	1	2	1	0	47	3	2	27	1	10	1	3	1	1	1	27	27	13	1	12	1	3	4	0.307692	0.25	1	30	2.30769	0.25	9	55	1	80	1	19	1
p081465	1	1	3	1	47	5	2	39	2	20	0	2	3	4	7	6	18	29	13	16	7	2	9	0.310345	0.125	0.538462	44	1.51724	0.3125	19.5	141	0	141	0	141	0
p081543	0	1	1	0	35	2	1	0	2	40	0	1	2	1	0	0	0	18	2	16	0	1	1	0.0555556	0.0625	0	2	0.111111	0.125	0	77	0	77	0	77	0
p081845	0	2	1	0	59	14	2	27	1	10	0	5	3	5	1	27	27	17	1	16	1	5	6	0.352941	0.3125	1	41	2.41176	0.875	5.4	12	1	18	1	10	1
p82349	1	2	1	0	56	5	2	33	1	0	1	1	5	5	1	33	33	20	3	17	1	1	2	0.1	0.0588235	0.333333	38	1.9	0.294118	33	140	0	140	0	140	0
p082625	1	2	1	1	54	45	2	9	2	40	1	11	4	11	1	9	9	17	1	16	1	11	12	0.705882	0.6875	1	54	3.17647	2.8125	0.818182	70	0	70	0	70	0
p082877	0	2	1	1	40	35	2	NA	2	30	1	1	35	35	NA	NA	NA	14	1	13	NA	1	1	0.0714286	0.0769231	NA	35	2.5	2.69231	NA	73	0	73	0	73	0
p082894	1	2	2	1	75	5	2	8	2	60	1	2	3	4	2	4	7	12	4	8	2	2	4	0.333333	0.25	0.5	13	1.08333	0.625	4	86	0	86	0	86	0
p082901	0	2	1	1	64	11	2	5	2	60	0	3	4	5	1	5	5	14	3	11	1	3	4	0.285714	0.272727	0.333333	16	1.14286	1	1.66667	75	0	75	0	75	0
p083049	1	2	3	1	54	0	1	0	1	5	0	0	0	0	0	0	0	16	7	9	0	0	0	0	0	0	0	0	0	0	28	1	48	1	28	1
p083370	0	2	3	1	61	20	2	18	1	5	1	3	7	10	6	3	4	21	11	10	6	3	9	0.428571	0.3	0.545455	38	1.80952	2	6	139	0	139	0	139	0
p083787	1	2	1	0	38	142	2	57	1	10	1	10	14	59	2	29	44	18	2	16	2	10	12	0.666667	0.625	1	199	11.0556	8.875	5.7	130	0	130	0	130	0
p084377	0	2	1	1	49	145	2	19	1	10	0	17	9	34	1	19	19	23	2	21	1	17	18	0.782609	0.809524	0.5	164	7.13043	6.90476	1.11765	23	1	39	1	23	1
p84395	0	2	1	0	45	12	2	17	2	20	1	3	4	6	1	17	17	17	1	16	1	3	4	0.235294	0.1875	1	29	1.70588	0.75	5.66667	137	0	137	0	137	0
p084484	1	1	1	1	39	35	2	9	1	5	0	6	6	20	2	5	8	19	3	16	2	6	8	0.421053	0.375	0.666667	44	2.31579	2.1875	1.5	137	0	137	0	137	0
p84599	0	2	1	1	52	9	2	2	2	30	0	3	3	5	1	2	2	17	1	16	1	3	4	0.235294	0.1875	1	11	0.647059	0.5625	0.666667	123	0	123	0	123	0
p084658	0	2	1	1	47	24	2	12	1	0	0	2	12	12	1	12	12	27	1	26	1	2	3	0.111111	0.0769231	1	36	1.33333	0.923077	6	132	0	132	0	132	0
p085177	0	3	1	0	52	0	1	0	1	5	0	0	0	0	0	0	0	13	2	11	0	0	0	0	0	0	0	0	0	0	22	1	30	1	22	1
p085317	0	1	1	0	51	24	2	NA	1	10	0	8	3	12	NA	NA	NA	17	1	16	NA	8	8	0.470588	0.5	NA	24	1.41176	1.5	NA	132	0	132	0	132	0
p085662	1	1	1	1	46	23	2	1	1	5	0	7	3	6	1	1	1	16	1	15	1	7	8	0.5	0.466667	1	24	1.5	1.53333	0.142857	60	0	60	0	60	0
p85793	0	1	1	0	40	36	2	NA	2	40	0	4	9	25	NA	NA	NA	16	1	15	NA	4	4	0.25	0.266667	NA	36	2.25	2.4	NA	122	0	122	0	122	0
p086616	1	2	2	1	56	9	2	42	2	60	1	3	3	4	5	8	21	11	5	6	5	3	8	0.727273	0.5	1	51	4.63636	1.5	14	90	0	90	0	90	0
p086747	0	2	1	1	56	12	2	40	1	10	0	4	3	8	1	40	40	16	1	15	1	4	5	0.3125	0.266667	1	52	3.25	0.8	10	25	1	34	1	25	1
p086963	1	2	3	0	49	61	2	24	2	40	1	12	5	22	4	6	9	24	5	19	4	12	16	0.666667	0.631579	0.8	85	3.54167	3.21053	2	130	0	130	0	130	0
p086968	0	1	2	1	45	6	2	22	1	5	1	3	2	3	2	11	12	17	4	13	2	3	5	0.294118	0.230769	0.5	28	1.64706	0.461538	7.33333	92	1	102	0	92	1
p081822	0	2	1	0	52	1	1	8	2	20	0	1	1	1	1	8	8	14	1	13	1	1	2	0.142857	0.0769231	1	9	0.642857	0.0769231	8	64	0	64	0	64	0
p83379	0	2	1	0	45	6	2	7	2	30	0	3	2	4	1	7	7	17	1	16	1	3	4	0.235294	0.1875	1	13	0.764706	0.375	2.33333	102	0	102	0	102	0
p090084	1	2	1	1	45	15	2	1	1	5	0	5	3	5	1	1	1	17	1	16	1	5	6	0.352941	0.3125	1	16	0.941176	0.9375	0.2	132	0	132	0	132	0
p090717	0	2	1	1	59	4	2	1	1	5	0	2	2	3	1	1	1	22	3	19	1	2	3	0.136364	0.105263	0.333333	5	0.227273	0.210526	0.5	131	0	131	0	131	0
p090728	0	2	1	1	45	4	2	1	1	5	0	1	4	4	1	1	1	13	1	12	1	1	2	0.153846	0.0833333	1	5	0.384615	0.333333	1	108	0	108	0	108	0
p092334	1	2	3	1	53	1	1	9	1	5	0	1	1	1	2	5	5	19	8	11	2	1	3	0.157895	0.0909091	0.25	10	0.526316	0.0909091	9	105	0	105	0	105	0
p093074	0	2	1	0	46	7	2	2	1	5	0	3	2	5	1	2	2	17	1	16	1	3	4	0.235294	0.1875	1	9	0.529412	0.4375	0.666667	128	0	128	0	128	0
p096632	1	2	1	1	57	7	2	2	2	20	0	4	2	3	1	2	2	18	1	17	1	4	5	0.277778	0.235294	1	9	0.5	0.411765	0.5	122	0	122	0	122	0
p097466	0	1	3	1	56	0	1	0	1	0	0	0	0	0	0	0	0	14	6	8	0	0	0	0	0	0	0	0	0	0	52	1	70	1	52	1
p90419	0	2	1	0	58	159	2	2	2	50	1	16	10	48	1	2	2	19	1	18	1	16	17	0.894737	0.888889	1	161	8.47368	8.83333	0.125	23	1	60	0	23	1
p090507	0	1	1	1	49	6	2	0	2	20	0	1	6	6	0	0	0	17	1	16	0	1	1	0.0588235	0.0625	0	6	0.352941	0.375	0	120	0	120	0	67	1
p090873	0	2	3	1	60	NA	NA	NA	2	20	0	NA	NA	NA	NA	NA	NA	10	4	6	NA	NA	NA	NA	NA	NA	NA	NA	NA	NA	100	0	100	0	100	0
p090999	1	2	3	1	33	14	2	25	1	10	0	3	5	8	5	5	10	19	12	7	5	3	8	0.421053	0.428571	0.416667	39	2.05263	2	8.33333	111	0	111	0	111	0
p091212	0	2	1	0	64	6	2	7	1	10	0	3	2	4	1	7	7	19	1	18	1	3	4	0.210526	0.166667	1	13	0.684211	0.333333	2.33333	20	1	36	1	20	1
p091667	0	1	2	1	60	9	2	NA	1	5	0	2	5	8	NA	NA	NA	18	4	14	NA	2	2	0.111111	0.142857	NA	9	0.5	0.642857	NA	69	0	69	0	69	0
p091683	1	2	2	0	57	30	2	1	2	20	0	4	8	25	1	1	1	15	4	11	1	4	5	0.333333	0.363636	0.25	31	2.06667	2.72727	0.25	121	0	121	0	121	0
p092028	0	3	1	0	51	12	2	30	2	40	1	2	6	8	1	30	30	13	2	11	1	2	3	0.230769	0.181818	0.5	42	3.23077	1.09091	15	126	0	126	0	126	0
p092105	1	1	1	1	53	21	2	3	1	5	0	7	3	5	1	3	3	18	2	16	1	7	8	0.444444	0.4375	0.5	24	1.33333	1.3125	0.428571	125	0	125	0	125	0
p092713	0	2	1	0	35	39	2	0	2	40	0	9	4	7	0	0	0	17	1	16	0	9	9	0.529412	0.5625	0	39	2.29412	2.4375	0	65	0	65	0	65	0
p092797	1	2	2	1	55	1	1	6	1	5	0	1	1	1	2	3	3	15	9	6	2	1	3	0.2	0.166667	0.222222	7	0.466667	0.166667	6	28	1	38	1	28	1
p093008	1	2	3	1	51	0	1	2	1	0	0	0	0	0	1	2	2	11	8	3	1	0	1	0.0909091	0	0.125	2	0.181818	0	0	18	1	36	1	18	1
p093150	1	2	2	1	53	1	1	23	1	10	0	1	1	1	3	7	15	27	4	23	3	1	4	0.148148	0.0434783	0.75	24	0.888889	0.0434783	23	72	0	72	0	72	0
p093316	0	2	2	0	44	44	2	15	2	20	0	9	5	21	2	8	10	28	4	24	2	9	11	0.392857	0.375	0.5	59	2.10714	1.83333	1.66667	120	0	120	0	120	0
p093414	0	1	1	1	34	7	2	1	2	20	0	1	7	7	1	1	1	10	2	8	1	1	2	0.2	0.125	0.5	8	0.8	0.875	1	73	0	73	0	73	0
p093805	0	2	1	1	64	0	1	0	1	0	0	0	0	0	0	0	0	13	2	11	0	0	0	0	0	0	0	0	0	0	18	1	33	1	18	1
p093898	1	2	3	1	58	0	1	2	1	5	0	0	0	0	1	2	2	13	8	5	1	0	1	0.0769231	0	0.125	2	0.153846	0	0	20	1	32	1	20	1
p094056	0	2	1	0	52	20	2	18	2	70	0	5	4	8	1	18	18	17	1	16	1	5	6	0.352941	0.3125	1	38	2.23529	1.25	3.6	125	0	125	0	125	0
p094096	0	2	1	1	54	7	2	8	1	5	0	3	2	3	2	4	6	15	2	13	2	3	5	0.333333	0.230769	1	15	1	0.538462	2.66667	125	0	125	0	125	0
p094200	1	2	3	1	50	9	2	19	2	20	0	5	2	2	4	5	7	22	10	12	4	5	9	0.409091	0.416667	0.4	28	1.27273	0.75	3.8	13	1	27	1	13	1
p094250	1	2	2	1	47	8	2	83	2	20	0	1	8	8	8	10	32	17	8	9	8	1	9	0.529412	0.111111	1	91	5.35294	0.888889	83	113	0	113	0	113	0
p094272	1	2	2	1	58	0	1	10	2	20	0	0	0	0	2	5	9	17	4	13	2	0	2	0.117647	0	0.5	10	0.588235	0	0	114	0	114	0	114	0
p094430	0	2	3	1	55	0	1	17	1	5	0	0	0	0	7	2	4	31	5	26	7	0	7	0.225806	0	1.4	17	0.548387	0	0	32	1	45	1	32	1
p094911	0	4	1	1	48	33	2	0	1	0	0	9	4	10	0	0	0	27	2	25	0	9	9	0.333333	0.36	0	33	1.22222	1.32	0	8	1	28	1	8	1
p094961	0	1	2	1	35	175	2	22	2	50	1	22	8	31	1	22	22	30	4	26	1	22	23	0.766667	0.846154	0.25	197	6.56667	6.73077	1	125	0	125	0	125	0
p094970	1	2	3	1	52	27	2	14	2	30	0	7	4	9	2	7	12	17	5	12	2	7	9	0.529412	0.583333	0.4	41	2.41176	2.25	2	3	1	14	1	3	1
p094988	1	2	1	1	54	17	2	0	2	30	0	6	3	6	0	0	0	19	3	16	0	6	6	0.315789	0.375	0	17	0.894737	1.0625	0	124	0	124	0	124	0
p095095	0	2	2	0	45	8	2	5	1	5	0	4	2	3	1	5	5	17	4	13	1	4	5	0.294118	0.307692	0.25	13	0.764706	0.615385	1.25	77	0	77	0	77	0
p095097	1	1	1	0	56	41	2	NA	2	40	0	12	3	11	NA	NA	NA	18	1	17	NA	12	12	0.666667	0.705882	NA	41	2.27778	2.41176	NA	124	0	124	0	124	0
p095382	0	2	3	1	51	5	2	7	1	5	0	2	3	3	1	7	7	17	5	12	1	2	3	0.176471	0.166667	0.2	12	0.705882	0.416667	3.5	112	0	112	0	112	0
p095432	0	2	1	0	52	3	2	17	2	40	0	2	2	2	1	17	17	19	1	18	1	2	3	0.157895	0.111111	1	20	1.05263	0.166667	8.5	100	0	100	0	100	0
p095760	0	1	2	1	41	47	2	20	2	40	0	12	4	11	2	10	16	21	4	17	2	12	14	0.666667	0.705882	0.5	67	3.19048	2.76471	1.66667	124	0	124	0	124	0
p095830	0	1	1	1	43	12	2	4	2	30	0	7	2	6	1	4	4	17	1	16	1	7	8	0.470588	0.4375	1	16	0.941176	0.75	0.571429	124	0	124	0	124	0
p095932	0	2	1	1	69	0	1	2	1	0	0	0	0	0	1	2	2	17	1	16	1	0	1	0.0588235	0	1	2	0.117647	0	0	37	1	37	0	37	1
p096030	1	2	2	0	49	4	2	0	1	10	1	1	4	4	0	0	0	14	4	10	0	1	1	0.0714286	0.1	0	4	0.285714	0.4	0	124	0	124	0	124	0
p096285	1	2	1	1	43	5	2	7	1	10	0	2	3	4	2	4	7	12	3	9	2	2	4	0.333333	0.222222	0.666667	12	1	0.555556	3.5	122	0	122	0	122	0
p096640	1	2	2	1	71	8	2	14	2	20	0	2	4	3	2	7	11	21	4	17	2	2	4	0.190476	0.117647	0.5	22	1.04762	0.470588	7	84	0	84	0	84	0
p097092	1	2	3	1	38	0	1	0	1	5	0	0	0	0	0	0	0	15	8	7	0	0	0	0	0	0	0	0	0	0	120	0	120	0	120	0
p097113	1	2	2	1	59	1	1	2	1	5	0	1	1	1	2	1	1	18	4	14	2	1	3	0.166667	0.0714286	0.5	3	0.166667	0.0714286	2	118	0	118	0	118	0
p097371	0	2	2	1	36	1	1	5	1	5	0	1	1	1	3	2	2	17	4	13	3	1	4	0.235294	0.0769231	0.75	6	0.352941	0.0769231	5	118	0	118	0	118	0
p100188	0	1	1	0	47	20	2	NA	2	20	0	3	7	13	NA	NA	NA	19	2	17	NA	3	3	0.157895	0.176471	NA	20	1.05263	1.17647	NA	117	0	117	0	117	0
p100216	0	2	2	1	58	49	2	24	1	10	1	7	7	22	2	12	18	13	4	9	2	7	9	0.692308	0.777778	0.5	73	5.61538	5.44444	3.42857	105	0	105	0	105	0
p100413	1	2	1	1	62	26	2	4	2	40	0	8	3	7	2	2	2	19	3	16	2	8	10	0.526316	0.5	0.666667	30	1.57895	1.625	0.5	67	0	67	0	67	0
p100631	0	2	1	1	52	6	2	0	1	5	0	2	3	5	0	0	0	10	1	9	0	2	2	0.2	0.222222	0	6	0.6	0.666667	0	17	0	17	0	17	1
p100958	0	2	1	1	38	0	1	3	1	5	0	0	0	0	1	3	3	18	2	16	1	0	1	0.0555556	0	0.5	3	0.166667	0	0	46	1	116	0	46	1
p101298	0	2	2	0	54	0	1	0	1	5	0	0	0	0	0	0	0	13	4	9	0	0	0	0	0	0	0	0	0	0	2	1	25	1	2	1
p101302	0	3	2	1	42	24	2	40	1	10	0	8	3	6	2	20	36	20	4	16	2	8	10	0.5	0.5	0.5	64	3.2	1.5	5	116	0	116	0	116	0
p101463	0	2	1	0	57	0	1	0	1	5	0	0	0	0	0	0	0	10	1	9	0	0	0	0	0	0	0	0	0	0	15	1	20	0	15	1
p101747	1	2	1	1	56	2	1	13	1	5	0	1	2	2	1	13	13	15	2	13	1	1	2	0.133333	0.0769231	0.5	15	1	0.153846	13	72	0	72	0	72	0
p101778	0	3	2	1	54	3	2	30	2	20	1	1	3	3	3	10	24	14	7	7	3	1	4	0.285714	0.142857	0.428571	33	2.35714	0.428571	30	116	0	116	0	116	0
p101791	0	2	1	0	39	14	2	26	2	20	1	5	3	4	1	26	26	17	1	16	1	5	6	0.352941	0.3125	1	40	2.35294	0.875	5.2	116	0	116	0	116	0
p101812	0	2	1	1	39	61	2	30	2	40	0	9	7	16	1	30	30	21	1	20	1	9	10	0.47619	0.45	1	91	4.33333	3.05	3.33333	116	0	116	0	116	0
p102023	0	2	2	1	53	8	2	5	2	20	0	3	3	3	1	5	5	12	4	8	1	3	4	0.333333	0.375	0.25	13	1.08333	1	1.66667	84	0	84	0	84	0
p102151	0	2	2	1	33	37	2	91	2	20	1	15	2	8	5	18	31	37	6	31	5	15	20	0.540541	0.483871	0.833333	128	3.45946	1.19355	6.06667	72	0	72	0	72	0
p102511	0	2	1	0	54	0	1	1	2	40	0	0	0	0	1	1	1	17	1	16	1	0	1	0.0588235	0	1	1	0.0588235	0	0	115	0	115	0	115	0
p102568	1	1	1	1	60	2	1	1	2	30	0	1	2	2	1	1	1	19	3	16	1	1	2	0.105263	0.0625	0.333333	3	0.157895	0.125	1	115	0	115	0	115	0
p103047	1	2	3	1	51	4	2	114	2	40	1	2	2	2	16	7	35	23	18	5	16	2	18	0.782609	0.4	0.888889	118	5.13043	0.8	57	114	0	114	0	114	0
p103272	1	2	2	1	44	45	2	81	2	30	1	11	4	14	5	16	30	25	5	20	5	11	16	0.64	0.55	1	126	5.04	2.25	7.36364	115	0	115	0	115	0
p104324	0	2	1	1	38	1	1	1	1	5	0	1	1	1	1	1	1	16	2	14	1	1	2	0.125	0.0714286	0.5	2	0.125	0.0714286	1	114	0	114	0	114	0
p104972	1	2	3	1	55	19	2	50	2	20	1	1	19	19	8	6	12	12	9	3	8	1	9	0.75	0.333333	0.888889	69	5.75	6.33333	50	110	0	110	0	84	1
p105020	0	2	1	0	23	17	2	11	1	10	0	5	3	7	2	5	7	19	2	17	2	5	7	0.368421	0.294118	1	28	1.47368	1	2.2	112	0	112	0	112	0
p105096	0	2	1	1	39	34	2	7	2	20	0	6	6	16	2	4	5	20	2	18	2	6	8	0.4	0.333333	1	41	2.05	1.88889	1.16667	112	0	112	0	112	0
p106265	1	2	1	1	54	0	1	NA	2	50	0	0	0	0	NA	NA	NA	10	1	9	NA	0	0	0	0	NA	0	0	0	NA	110	0	110	0	110	0
p106835	0	1	1	0	64	3	2	16	2	40	1	3	1	1	1	16	16	17	1	16	1	3	4	0.235294	0.1875	1	19	1.11765	0.1875	5.33333	110	0	110	0	110	0
p107349	0	1	1	1	47	5	2	NA	2	40	0	1	5	5	NA	NA	NA	23	1	22	NA	1	1	0.0434783	0.0454545	NA	5	0.217391	0.227273	NA	109	0	109	0	109	0
p108069	0	2	2	1	33	38	2	53	1	10	1	4	10	15	2	27	42	17	4	13	2	4	6	0.352941	0.307692	0.5	91	5.35294	2.92308	13.25	108	0	108	0	108	0
p108271	0	2	2	1	39	0	1	56	2	30	1	0	0	0	5	11	18	15	6	9	5	0	5	0.333333	0	0.833333	56	3.73333	0	0	108	0	108	0	108	0
p108297	1	1	2	1	42	9	2	198	1	10	1	4	2	4	5	40	76	19	5	14	5	4	9	0.473684	0.285714	1	207	10.8947	0.642857	49.5	108	0	108	0	108	0
p108630	0	1	1	1	58	4	2	17	1	5	1	2	2	2	2	8	14	22	2	20	2	2	4	0.181818	0.1	1	21	0.954545	0.2	8.5	108	0	108	0	108	0
p108631	1	2	1	1	56	7	2	9	1	5	0	2	3	6	1	9	9	18	1	17	1	2	3	0.166667	0.117647	1	16	0.888889	0.411765	4.5	48	1	65	1	48	1
p108731	0	2	1	0	51	0	1	0	1	0	0	0	0	0	0	0	0	17	1	16	0	0	0	0	0	0	0	0	0	0	20	1	40	1	20	1
p108940	0	1	1	0	64	4	2	10	2	20	0	2	2	3	1	10	10	19	3	16	1	2	3	0.157895	0.125	0.333333	14	0.736842	0.25	5	108	0	108	0	108	0
p108987	1	2	3	1	60	0	1	2	1	0	0	0	0	0	1	2	2	23	17	6	1	0	1	0.0434783	0	0.0588235	2	0.0869565	0	0	108	0	108	0	108	0
p109038	0	1	2	1	35	15	2	95	1	10	0	3	5	6	6	16	44	20	6	14	6	3	9	0.45	0.214286	1	110	5.5	1.07143	31.6667	100	0	100	0	100	1
p109158	0	2	3	1	36	13	2	5	1	10	0	1	13	13	4	1	2	22	15	7	4	1	5	0.227273	0.142857	0.266667	18	0.818182	1.85714	5	36	1	64	1	31	1
p103807	1	1	3	1	58	2	1	3	1	10	0	1	2	2	1	3	3	17	10	7	1	1	2	0.117647	0.142857	0.1	5	0.294118	0.285714	3	22	1	44	1	22	1
p103813	1	2	1	0	55	16	2	27	2	50	0	6	3	8	1	27	27	25	1	24	1	6	7	0.28	0.25	1	43	1.72	0.666667	4.5	106	0	106	0	106	0
p105319	1	1	1	1	54	3	2	2	2	50	1	1	3	3	1	2	2	14	1	13	1	1	2	0.142857	0.0769231	1	5	0.357143	0.230769	2	111	0	111	0	111	0
p105997	1	2	2	1	41	6	2	13	2	30	0	4	2	3	1	13	13	16	4	12	1	4	5	0.3125	0.333333	0.25	19	1.1875	0.5	3.25	96	0	96	0	96	0
p106070	1	1	1	0	51	6	2	10	2	30	0	3	2	2	1	10	10	18	1	17	1	3	4	0.222222	0.176471	1	16	0.888889	0.352941	3.33333	36	1	110	0	36	1
p106123	0	3	2	1	54	28	2	3	1	5	0	5	6	12	3	1	1	18	4	14	3	5	8	0.444444	0.357143	0.75	31	1.72222	2	0.6	40	1	70	1	40	1
p106277	1	2	2	1	43	0	1	0	1	0	0	0	0	0	0	0	0	14	6	8	0	0	0	0	0	0	0	0	0	0	28	1	56	1	28	1
p107221	1	2	1	0	45	6	2	6	1	5	0	3	2	3	1	6	6	12	1	11	1	3	4	0.333333	0.272727	1	12	1	0.545455	2	20	0	20	0	10	1
p109138	0	2	3	1	48	1	1	0	1	0	0	1	1	1	0	0	0	12	5	7	0	1	1	0.0833333	0.142857	0	1	0.0833333	0.142857	0	6	1	20	1	6	1
